# Supplementary material for: Tetratricopeptide Repeat 2 Is a Quantitative Trait Locus That Controls Seed Size
Source: Int J Mol Sci. 2025 Aug 27;26(17):8310. doi: 10.3390/ijms26178310 (PMC12428041; doi:10.3390/ijms26178310)
Supplement: Supplementary file 1 [file ijms-26-08310-s001.zip]

Archive with 1 entries (1 files):
- ijms-3725168-supplementary.pdf
